# Supplementary material for: Reorientation of Cortical Microtubule Arrays in the Hypocotyl of Arabidopsis thaliana Is Induced by the Cell Growth Process and Independent of Auxin Signaling
Source: Int J Mol Sci. 2019 Jul 7;20(13):3337. doi: 10.3390/ijms20133337 (PMC6651120; doi:10.3390/ijms20133337)
Supplement: Supplementary file 1 [file ijms-20-03337-s001.zip]

Archive with 2 entries (2 files):
- random_names.py
- random_names.txt
