# Supplementary material for: Reorientation of Cortical Microtubule Arrays in the Hypocotyl of Arabidopsis thaliana Is Induced by the Cell Growth Process and Independent of Auxin Signaling
Source: Int J Mol Sci. 2019 Jul 7;20(13):3337. doi: 10.3390/ijms20133337 (PMC6651120; doi:10.3390/ijms20133337)
Supplement: Supplementary file 1 [file ijms-20-03337-s001.zip › random_names.py]

import os, shutil, random

EXTENSION = '.lsm' # copy only files with this extension

try: os.mkdir('renamed') # make dir, ignore errors if exists
except: None

names = list(range(0, 1000))
random.shuffle(names)
i = 0

table = {} 
for path, _, files in os.walk('.'):
    if path == '.':
        for file in files:
            if file.endswith(EXTENSION):
                new_name = '%02d%s' % (names[i], EXTENSION)
                i += 1
                shutil.copy(file, 'renamed/' + new_name)
                table[file] = new_name

f = open('renamed.txt', 'w') # save renamings
for file in table:
    f.write('%s\t%s\r\n' % (file, table[file]))
f.close()
