# Supplementary material for: Reorientation of Cortical Microtubule Arrays in the Hypocotyl of Arabidopsis thaliana Is Induced by the Cell Growth Process and Independent of Auxin Signaling
Source: Int J Mol Sci. 2019 Jul 7;20(13):3337. doi: 10.3390/ijms20133337 (PMC6651120; doi:10.3390/ijms20133337)
Supplement: Supplementary file 1 [file ijms-20-03337-s001.zip › random_names.txt]

Random names script

To use the script, Python 3 must be first installed to a Windows machine. The installer cam ne downloaded from https://www.python.org.

The script should be placed in a folder together with confocal microscope pictures in .lsm format. When the script is run, it will copy all the pictures into a new subfolder, rename them randomly, and produce a .txt format file with information about the corresponding old and new files. 
